# Supplementary material for: Predictive Utility of Changes in Optic Nerve Sheath Diameter after Cardiac Arrest for Neurologic Outcomes
Source: Int J Environ Res Public Health. 2021 Jun 18;18(12):6567. doi: 10.3390/ijerph18126567 (PMC8296417; doi:10.3390/ijerph18126567)
Supplement: Supplementary file 1 [file ijerph-18-06567-s001.zip]

Archive with 1 entries (1 files):
- ijerph-1229537-supplementary.pdf
